# Supplementary material for: Cost‐effectiveness of uterine tamponade devices for the treatment of postpartum hemorrhage: A systematic review
Source: Int J Gynaecol Obstet. 2020 Oct 30;151(3):333–40. doi: 10.1002/ijgo.13393 (PMC7756424; doi:10.1002/ijgo.13393)
Supplement: Supplementary file 3 — File S3. Extracted data from cost‐effectiveness studies and CHEC quality assessment. [file IJGO-151-333-s003.xlsx]

## Sheet: Study characteristics
Study ID	Country	Funding	Aim	Design/analytic approach	Year of cost estimates	Type of evaluations & source	Source of cost data	Source of outcome valuations	Geographical & organizational setting	Analytic viewpoint (perspective)	Time horizon (for costs)	Time horizon (for effects)
Mvundura 2017	Kenya	United States Agency for International Development; Norwegian Government; Bill & Melinda Gates Foundation; Grand Challenges Canada; UK Government	To evaluate the cost-effectiveness of ESM-UBT versus standard of care without UBT for the management of severe PPH due to uterine atony among women in Kenya.	A cost-effectiveness analysis	2015	Several data sources were used to inform the input values used to estimate the impact of standard care and ESM-UBT, including the published literature, online databases, and assumptions (Table S1). Data on effectiveness of the condom UBT were obtained from the original ESM-UBT trial.9 No published data were found regarding the effectiveness of uterine packing without UBT or on the availability of…	Cost data collected from the head nurses at 30 facilities in Western Kenya between April 15 and July 16, 2015. Purposive (selective) sampling was used to identify 24 government-owned health centers and six hospitals in Western Kenya. Resource use data were collected through structured interviews with the head nurse at each facility to determine the types and quantities of resources used for treat…	The number of PPH cases was estimated using Kenyan population data on the number of deliveries during a 1-year period, the proportion of deliveries that would occur in each setting (home, health center, or hospital) and the percentage of deliveries with PPH.	24 government-owned health centers and six hospitals in Western Kenya	Health system (did not consider costs borne by the women or their households)	1 year (2015)	Lifetime horizon for benefits derived from the intervention (e.g. Years of life lost from prevented deaths + years lived with disability)
Seligman 2006	Less developed countries	Gates Foundation	perform a global economic assessment of established and promising new PPH prevention and treatment interventions. The results of the economic assessment provide one basis, albeit one with known limitations, to guide policymakers and donors in their decisions to invest in specific interventions and strategies for addressing PPH in developing countries.	The global analysis consists of a detailed economic assessment of both preventive and curative PPH interventions. It estimates the cost-effectiveness of the interventions, measured by the cost per Disability Adjusted Life Years (DALY) averted, and the interventions’ cost-benefits, measured by using cost-benefit ratios. It used the Economic Assessment of Postpartum Hemorrhage (EAPPH) model. The ec…	2006, 2010, 2015	The principal investigators relied heavily on international sources of data. When these sources were inconsistent (for example, in estimates of total population, population growth rate, GDP per capita),we used data reported by the United Nations. For projected rates, e.g., GDP growth rate, inflation rate, and population growth rates, we assumed that trends would follow the rates observed in the f…	Without a reference price reported by an international agency, we were unable to come up with a reliable global price for the interventions. As a result, we relied heavily on our country data in estimating a global price and disproportionately weighted the prices our experts reported to us for India, a large market with local manufacturers. For those products for which market prices were not avai…	Data for estimating DALY. The age distribution of maternal deaths is estimated by using age-specific fertility. We assume no major difference in probability of death among different age groups of PPH cases. The average number of days of disability, including PPH and its medical consequence (e.g., primarily anemia), was estimated at 90 days. Life expectancy was standardized at 70 years, the same a…	Global (less developed countries), also by region	Health system (however, t included costs bourne by the patients, and also took a societal perspective for the cost-benefit analysis when they converted DALYs averted to $ based on GDP per capita)	2006, 2010, 2015 (i.e. 1, 5 and 10 years)	2006, 2010, 2015 (i.e. 1, 5 and 10 years)

## Sheet: Treatments and costs
Study ID	Treatment option 1	Option 1: estimated cost	Treatment option 2	Option 2: estimated cost	Treatment option 3	Option 3: estimated cost	Main findings	ICER	Cost results	Conclusion	Additional consideration
Mvundura 2017	Base case (scenario 1), it was assumed that some of the women would be transferred from a health center to a hospital, without further intervention at the health facility if uterotonic drugs and mechanical interventions failed	$453 884	Scenario 2 - uterine packing at HC prior to transfer to hospital. it was assumed that some of the women who delivered at a health center would be transferred to a hospital, with uterine packing performed before transfer if uterotonic drugs and mechanical interventions failed to arrest the PPH.	350153	Scenario 3 - When treatment included ESM-UBT (Fig. S3), it was assumed that the initial clinical pathway was identical to that of scenarios 1 and 2, and that ESM-UBT was used (at health centre OR hospital) only after uterotonic drugs and mechanical interventions had failed to arrest PPH. In this approach, it was assumed that only those women who continued to experience PPH would be transferred to…	518225	With no uterine packing (scenario 1), there would have been 1390 transfers from health centers to hospitals, 462 hysterec- tomies to treat severe PPH, and 412 deaths, with approximately 80% of deaths occurring after home births. Use of ESM-UBT would have averted 430 hysterectomies and 44 deaths. The estimated costs for scenario 1 were $453 884, including the costs for initial attempts to halt PPH…	$26 to $164 incremental cost per DALY averted ($5 Device). $40 to $199 incremental cost per DALY averted ($15 device).	Scenario 1 vs 3: additional $64,341. Scenario 2 vs 3: $168,060	When compared with the standard of care without UBT, all the various assumptions and scenarios used in the pre- sent study demonstrated that ESM-UBT was a highly cost-effective intervention for controlling this condition. Therefore, the addition of ESM-UBT to the package of interventions already available for managing severe PPH could substantially decrease the number of hospital transfers and hy…
Seligman 2006	Estimated costs and health impacts are presented for 2006 - 2015	2006 - estimated cost: $6 mil. Estimated impact: 151,271 PPH deaths and 6,460,980 DALYs averted	Estimated costs and health impacts are presented for 2006 - 2015	2010: estimated cost - $10 mil. Estimated impact - 157,321 PPH deaths and 6,719,374 DALYs averted	Estimated costs and health impacts are presented for 2006 - 2015	2015: Estimated cost - $15 mil. Estimated impact - 160,599 PPH deaths and 6,859,405 DALYs averted	All of the interventions included in the study have favorable cost-effectiveness and cost-benefit ratios. For the uterotonics, the ratios--especially the cost per DALY averted--are particularly close; in fact, they are too close in most cases to make meaningful distinctions. Therefore, we recommend that the selection of interventions assign relatively more weight to the criteria of access and ass…	$1.00 cost per DALY averted. 1,644.21 cost-benefit ratio. Results also presented by region	6452000	While encouraging, the evidence supporting balloon tamponade is scant. We feel it would be premature to recommend the intervention based on limited data on cost-effectiveness and cost-benefit measures. Therefore, we recommend further evaluation of balloon tamponade in more countries and in more types of facilities in order to develop robust data.	At $1 per DALY averted, the balloon tamponade has the lowest cost-effectiveness ratio among the interventions. Few interventions can match such a low cost per DALY averted. Likewise, an investment of $1 in the balloon tamponade will produce a return of $1,600 in terms of DALYs averted and averted productivity loss.

## Sheet: Quality assessment CHEC
	1	2	3	4	5	6	7	8	9	10	11	12	13	14	15	16	17	18	19
Study ID	Is the study population clearly described?	Are competing alternatives clearly described?	Is a well-defined research question posed in answerable form?	Is the economic study design appropriate to the stated objective?	Is the chosen time horizon appropriate in order to include relevant costs and consequences?	Is the actual perspective chosen appropriate?	Are all important and relevant costs for each alternative identified?	Are all costs measured appropriately in physical units?	Are costs valued appropriately?	Are all important and relevant outcomes for each alternative identified?	Are all outcomes measured appropriately?	Are outcomes valued appropriately?	Is an incremental analysis of costs and outcomes of alternatives performed?	Are all future costs and outcomes discounted appropriately?	Are all important variables, whose values are uncertain, appropriately subjected to sensitivity analysis?	Do the conclusions follow from the data reported?	Does the study discuss the generalizability of the results to other settings and patient/client groups?	Does the article indicate that there is no potential conflict of interest of study researcher(s) and funder(s)?	Are ethical and distributional issues discussed appropriately?
Mvundura 2017	yes	yes	yes	yes	yes	yes	yes	yes	yes	yes	yes	yes	yes	Yes*	yes	yes	No	yes	no	Yes = 17/19
Seligman 2006	yes	no	yes	yes	yes	yes	no	yes	no	no	yes	yes	yes	unclear	yes	yes	yes	no (though funder is stated)	no	Yes = 12/19
														* it is unclear if DALYs were discounted
